# Supplementary material for: Absorbed dose calculation for a realistic CT-derived mouse phantom irradiated with a standard Cs-137 cell irradiator using a Monte Carlo method
Source: PLoS One. 2023 Feb 2;18(2):e0280765. doi: 10.1371/journal.pone.0280765 (PMC9928120; doi:10.1371/journal.pone.0280765)
Supplement: S1 Data — S1 File. Data file underlying the results presented in the manuscript. S2 File. CERR data file underlying the DVH calculations for the 0.5 cm diameter tumour. S3 File. CERR data file underlying the DVH calculations for the 0.75 cm diameter tumour. S4 File. CERR data file underlying the DVH calculations for the 1 cm diameter tumour. (XLSX) [file pone.0280765.s001.xlsx]

## Sheet: 1 cm tumour DVHs
	1 cm tumour DVH (differential plot)					Rlung				Llung				heart				liver			Rkidney			Lkidney				Spine
	-6.93889e-18	5.1e-05			-6.93889e-18	6e-06			-6.93889e-18	0			-6.93889e-18	0			-6.93889e-18	0		-6.93889e-18	0			-6.93889e-18	0		-6.93889e-18	0
	0.1	0			0.1	1e-06			0.1	0			0.1	0			0.1	0		0.1	0			0.1	0		0.1	0
	0.2	0			0.2	4e-06			0.2	0			0.2	0			0.2	0		0.2	0			0.2	0		0.2	0
	0.3	0			0.3	1.4e-05			0.3	0			0.3	0			0.3	0		0.3	1e-06			0.3	0		0.3	0
	0.4	1e-06			0.4	5e-06			0.4	0			0.4	0			0.4	0		0.4	0			0.4	0		0.4	0
	0.5	1e-06			0.5	9e-06			0.5	0			0.5	0			0.5	0		0.5	0			0.5	0		0.5	0
	0.6	1e-06			0.6	1.1e-05			0.6	0			0.6	0			0.6	0		0.6	1e-06			0.6	0		0.6	0
	0.7	7e-06			0.7	1.5e-05			0.7	0			0.7	0			0.7	0		0.7	0			0.7	0		0.7	0
	0.8	5e-06			0.8	2.7e-05			0.8	6e-06			0.8	1e-06			0.8	1.2e-05		0.8	2.3e-05			0.8	0		0.8	0
	0.9	2e-06			0.9	0.000627			0.9	0.000494			0.9	0.000223			0.9	0.001496		0.9	0.001734			0.9	3.7e-05		0.9	0.00014
	1	1e-06			1	0.014987			1	0.011231			1	0.008682			1	0.056026		1	0.036237			1	0.001438		1	0.004566
	1.1	2e-06			1.1	0.115371			1.1	0.070997			1.1	0.077658			1.1	0.472822		1.1	0.129656			1.1	0.017671		1.1	0.033119
	1.2	2e-06			1.2	0.188405			1.2	0.088449			1.2	0.093063			1.2	0.515995		1.2	0.074565			1.2	0.030451		1.2	0.028426
	1.3	2e-06			1.3	0.063388			1.3	0.02198			1.3	0.015066			1.3	0.083671		1.3	0.013334			1.3	0.006671		1.3	0.003362
	1.4	6e-06			1.4	0.007092			1.4	0.001939			1.4	0.000659			1.4	0.004062		1.4	0.001265			1.4	0.000519		1.4	0.000114
	1.5	4e-06			1.5	0.000447			1.5	0.000121			1.5	1.7e-05			1.5	0.000109		1.5	5.7e-05			1.5	1.9e-05
	1.6	7e-06			1.6	1.4e-05			1.6	5e-06							1.6	2e-06		1.6	5e-06
	1.7	6e-06
	1.8	9e-06
	1.9	1.1e-05
	2	9e-06
	2.1	1.6e-05
	2.2	1.9e-05
	2.3	4.5e-05
	2.4	6.7e-05
	2.5	9.3e-05
	2.6	0.000153
	2.7	0.000157
	2.8	0.000159
	2.9	0.000126
	3	0.000127
	3.1	0.000127
	3.2	0.000145
	3.3	0.000126
	3.4	0.000131
	3.5	0.000132
	3.6	0.000134
	3.7	0.000111
	3.8	0.000141
	3.9	9.7e-05
	4	0.000124
	4.1	0.000109
	4.2	9.9e-05
	4.3	9.6e-05
	4.4	7.8e-05
	4.5	9.6e-05
	4.6	9.6e-05
	4.7	9.5e-05
	4.8	9.1e-05
	4.9	0.000109
	5	8.2e-05
	5.1	8.1e-05
	5.2	8.3e-05
	5.3	8e-05
	5.4	8e-05
	5.5	7.6e-05
	5.6	7.8e-05
	5.7	0.000104
	5.8	8.5e-05
	5.9	8.1e-05
	6	7.3e-05
	6.1	7e-05
	6.2	7.9e-05
	6.3	6.2e-05
	6.4	7.5e-05
	6.5	7.4e-05
	6.6	9.3e-05
	6.7	9.6e-05
	6.8	7.5e-05
	6.9	7.5e-05
	7	7.2e-05
	7.1	8e-05
	7.2	7.5e-05
	7.3	8.5e-05
	7.4	7.2e-05
	7.5	8e-05
	7.6	9.9e-05
	7.7	9.4e-05
	7.8	8.7e-05
	7.9	8.7e-05
	8	0.000115
	8.1	0.000102
	8.2	0.000124
	8.3	0.000107
	8.4	8.9e-05
	8.5	0.000113
	8.6	9.8e-05
	8.7	9.4e-05
	8.8	9.9e-05
	8.9	0.000102
	9	0.000127
	9.1	0.000114
	9.2	0.000138
	9.3	0.000131
	9.4	0.00016
	9.5	0.000165
	9.6	0.000164
	9.7	0.0002
	9.8	0.000191
	9.9	0.000173
	10	0.000192
	10.1	0.000201
	10.2	0.00022
	10.3	0.000214
	10.4	0.000198
	10.5	0.000221
	10.6	0.000254
	10.7	0.000273
	10.8	0.000259
	10.9	0.000286
	11	0.000285
	11.1	0.000319
	11.2	0.000392
	11.3	0.000333
	11.4	0.00038
	11.5	0.000423
	11.6	0.000403
	11.7	0.000457
	11.8	0.000495
	11.9	0.000481
	12	0.000508
	12.1	0.000543
	12.2	0.000545
	12.3	0.000603
	12.4	0.00064
	12.5	0.000636
	12.6	0.000675
	12.7	0.000661
	12.8	0.000694
	12.9	0.000774
	13	0.00072
	13.1	0.00076
	13.2	0.000837
	13.3	0.000866
	13.4	0.000886
	13.5	0.000942
	13.6	0.000893
	13.7	0.00096
	13.8	0.000971
	13.9	0.001044
	14	0.001087
	14.1	0.001022
	14.2	0.001106
	14.3	0.001091
	14.4	0.001107
	14.5	0.00117
	14.6	0.001245
	14.7	0.001249
	14.8	0.001234
	14.9	0.001335
	15	0.001283
	15.1	0.001315
	15.2	0.001374
	15.3	0.001437
	15.4	0.001457
	15.5	0.001392
	15.6	0.001454
	15.7	0.001427
	15.8	0.001463
	15.9	0.001548
	16	0.001592
	16.1	0.001593
	16.2	0.00157
	16.3	0.001581
	16.4	0.001696
	16.5	0.001672
	16.6	0.001684
	16.7	0.001725
	16.8	0.00178
	16.9	0.001822
	17	0.00189
	17.1	0.001839
	17.2	0.001936
	17.3	0.00195
	17.4	0.001937
	17.5	0.0021
	17.6	0.002022
	17.7	0.002078
	17.8	0.002103
	17.9	0.002222
	18	0.002321
	18.1	0.002319
	18.2	0.002365
	18.3	0.00242
	18.4	0.002487
	18.5	0.002481
	18.6	0.002575
	18.7	0.002771
	18.8	0.002797
	18.9	0.003011
	19	0.003273
	19.1	0.00338
	19.2	0.003962
	19.3	0.004382
	19.4	0.004782
	19.5	0.005286
	19.6	0.005788
	19.7	0.006078
	19.8	0.006241
	19.9	0.005811
	20	0.004722
	20.1	0.003473
	20.2	0.002349
	20.3	0.001284
	20.4	0.000735
	20.5	0.000327
	20.6	0.000149
	20.7	7.8e-05
	20.8	2.8e-05
	20.9	1.1e-05
	21	4e-06
	21.1	1e-06
	21.2	1e-06

## Sheet: 0.75 cm DVHs
0.75 cm tumour DVH (differential plot)					Rlung				Llung				heart				liver			Rkidney			Lkidney				Spine
-6.93889e-18	5.1e-05				-6.93889e-18	0			-6.93889e-18	0			-6.93889e-18	0			-6.93889e-18	0		-6.93889e-18	0		-6.93889e-18	0			-6.93889e-18	0
0.1	0				0.1	0			0.1	0			0.1	0			0.1	0		0.1	0		0.1	0			0.1	0
0.2	0				0.2	0			0.2	0			0.2	0			0.2	0		0.2	0		0.2	0			0.2	0
0.3	0				0.3	0			0.3	1e-06			0.3	0			0.3	0		0.3	0		0.3	0			0.3	0
0.4	0				0.4	0			0.4	0			0.4	0			0.4	0		0.4	0		0.4	0			0.4	0
0.5	0				0.5	0			0.5	0			0.5	0			0.5	0		0.5	0		0.5	0			0.5	0
0.6	0				0.6	0			0.6	1e-06			0.6	0			0.6	1e-06		0.6	0		0.6	3.6e-05			0.6	0
0.7	0				0.7	0			0.7	1e-06			0.7	0			0.7	0		0.7	0		0.7	0.001771			0.7	0
0.8	0				0.8	2e-06			0.8	2.7e-05			0.8	0			0.8	2.3e-05		0.8	2.7e-05		0.8	0.019313			0.8	7e-06
0.9	0				0.9	0.00011			0.9	0.001864			0.9	0.000252			0.9	0.001734		0.9	0.000627		0.9	3.6e-05			0.9	0.000329
1	0				1	0.004118			1	0.037152			1	0.009512			1	0.036237		1	0.014987		1	0.001771			1	0.008385
1.1	0				1.1	0.031008			1.1	0.128145			1.1	0.080014			1.1	0.129656		1.1	0.115371		1.1	0.019313			1.1	0.064672
1.2	0				1.2	0.030444			1.2	0.075077			1.2	0.088903			1.2	0.074565		1.2	0.188405		1.2	0.028855			1.2	0.092294
1.3	0				1.3	0.003873			1.3	0.013193			1.3	0.015821			1.3	0.013334		1.3	0.063388		1.3	0.006289			1.3	0.026875
1.4	6e-06				1.4	0.000165			1.4	0.001327			1.4	0.000852			1.4	0.001265		1.4	0.007092		1.4	0.000501			1.4	0.002511
1.5	4e-06				1.5	7e-06			1.5	8.6e-05			1.5	1.5e-05			1.5	5.7e-05		1.5	0.000447		1.5	3.6e-05			1.5	0.000141
1.6	7e-06								1.6	4e-06							1.6	5e-06		1.6	1.4e-05		1.6	5e-06			1.6	8e-06
1.7	6e-06
1.8	9e-06
1.9	1.1e-05
2	9e-06
2.1	1.6e-05
2.2	1.9e-05
2.3	4.5e-05
2.4	6.7e-05
2.5	9.3e-05
2.6	0.000153
2.7	0.000157
2.8	0.000159
2.9	0.000126
3	0.000127
3.1	0.000127
3.2	0.000145
3.3	0.000126
3.4	0.000131
3.5	0.000132
3.6	0.000134
3.7	0.000111
3.8	0.000141
3.9	9.7e-05
4	0.000124
4.1	0.000109
4.2	9.9e-05
4.3	9.6e-05
4.4	7.8e-05
4.5	9.6e-05
4.6	9.6e-05
4.7	9.5e-05
4.8	9.1e-05
4.9	0.000109
5	8.2e-05
5.1	8.1e-05
5.2	8.3e-05
5.3	8e-05
5.4	8e-05
5.5	7.6e-05
5.6	7.8e-05
5.7	0.000104
5.8	8.5e-05
5.9	8.1e-05
6	7.3e-05
6.1	7e-05
6.2	7.9e-05
6.3	6.2e-05
6.4	7.5e-05
6.5	7.4e-05
6.6	9.3e-05
6.7	9.6e-05
6.8	7.5e-05
6.9	7.5e-05
7	7.2e-05
7.1	8e-05
7.2	7.5e-05
7.3	8.5e-05
7.4	7.2e-05
7.5	8e-05
7.6	9.9e-05
7.7	9.4e-05
7.8	8.7e-05
7.9	8.7e-05
8	0.000115
8.1	0.000102
8.2	0.000124
8.3	0.000107
8.4	8.9e-05
8.5	0.000113
8.6	9.8e-05
8.7	9.4e-05
8.8	9.9e-05
8.9	0.000102
9	0.000127
9.1	0.000114
9.2	0.000138
9.3	0.000131
9.4	0.00016
9.5	0.000165
9.6	0.000164
9.7	0.0002
9.8	0.000191
9.9	0.000173
10	0.000192
10.1	0.000201
10.2	0.00022
10.3	0.000214
10.4	0.000198
10.5	0.000221
10.6	0.000254
10.7	0.000273
10.8	0.000259
10.9	0.000286
11	0.000285
11.1	0.000319
11.2	0.000392
11.3	0.000333
11.4	0.00038
11.5	0.000423
11.6	0.000403
11.7	0.000457
11.8	0.000495
11.9	0.000481
12	0.000508
12.1	0.000543
12.2	0.000545
12.3	0.000603
12.4	0.00064
12.5	0.000636
12.6	0.000675
12.7	0.000661
12.8	0.000694
12.9	0.000774
13	0.00072
13.1	0.00076
13.2	0.000837
13.3	0.000866
13.4	0.000886
13.5	0.000942
13.6	0.000893
13.7	0.00096
13.8	0.000971
13.9	0.001044
14	0.001087
14.1	0.001022
14.2	0.001106
14.3	0.001091
14.4	0.001107
14.5	0.00117
14.6	0.001245
14.7	0.001249
14.8	0.001234
14.9	0.001335
15	0.001283
15.1	0.001315
15.2	0.001374
15.3	0.001437
15.4	0.001457
15.5	0.001392
15.6	0.001454
15.7	0.001427
15.8	0.001463
15.9	0.001548
16	0.001592
16.1	0.001593
16.2	0.00157
16.3	0.001581
16.4	0.001696
16.5	0.001672
16.6	0.001684
16.7	0.001725
16.8	0.00178
16.9	0.001822
17	0.00189
17.1	0.001839
17.2	0.001936
17.3	0.00195
17.4	0.001937
17.5	0.0021
17.6	0.002022
17.7	0.002078
17.8	0.002103
17.9	0.002222
18	0.002321
18.1	0.002319
18.2	0.002365
18.3	0.00242
18.4	0.002487
18.5	0.002481
18.6	0.002575
18.7	0.002771
18.8	0.002797
18.9	0.003011
19	0.003273
19.1	0.00338
19.2	0.003962
19.3	0.004382
19.4	0.004782
19.5	0.005286
19.6	0.005788
19.7	0.006078
19.8	0.006241
19.9	0.005811
20	0.004722
20.1	0.003473
20.2	0.002349
20.3	0.001284
20.4	0.000735
20.5	0.000327
20.6	0.000149
20.7	7.8e-05
20.8	2.8e-05
20.9	1.1e-05
21	4e-06
21.1	1e-06
21.2	1e-06

## Sheet: 0.5 cm DVHs
0.75 cm tumour DVH (differential plot)					Rlung				Llung				heart				liver			Rkidney			Lkidney				Spine
					-6.93889e-18	6e-06			-6.93889e-18	0			-6.93889e-18	0			-6.93889e-18	0		-6.93889e-18	0		-6.93889e-18	0			-6.93889e-18	0
-6.93889e-18	5e-06				0.1	1e-06			0.1	0			0.1	0			0.1	0		0.1	0		0.1	0			0.1	0
0.1	0				0.2	3e-06			0.2	0			0.2	0			0.2	0		0.2	0		0.2	0			0.2	0
0.2	0				0.3	1.3e-05			0.3	0			0.3	0			0.3	0		0.3	1e-06		0.3	0			0.3	0
0.3	0				0.4	9e-06			0.4	0			0.4	0			0.4	0		0.4	0		0.4	0			0.4	0
0.4	0				0.5	6e-06			0.5	0			0.5	0			0.5	0		0.5	0		0.5	0			0.5	0
0.5	0				0.6	1.4e-05			0.6	0			0.6	0			0.6	0		0.6	1e-06		0.6	0			0.6	0
0.6	0				0.7	1.5e-05			0.7	0			0.7	0			0.7	0		0.7	1e-06		0.7	0			0.7	0
0.7	0				0.8	2.8e-05			0.8	7e-06			0.8	0			0.8	1.2e-05		0.8	2.7e-05		0.8	0			0.8	2e-06
0.8	0				0.9	0.000501			0.9	0.000329			0.9	0.000252			0.9	0.00136		0.9	0.001864		0.9	3.6e-05			0.9	0.00011
0.9	0				1	0.012469			1	0.008385			1	0.009512			1	0.053001		1	0.037152		1	0.001771			1	0.004118
1	0				1.1	0.106989			1.1	0.064672			1.1	0.080014			1.1	0.465036		1.1	0.128145		1.1	0.019313			1.1	0.031008
1.1	0				1.2	0.191691			1.2	0.092294			1.2	0.088903			1.2	0.524162		1.2	0.075077		1.2	0.028855			1.2	0.030444
1.2	2e-06				1.3	0.069888			1.3	0.026875			1.3	0.015821			1.3	0.086306		1.3	0.013193		1.3	0.006289			1.3	0.003873
1.3	3e-06				1.4	0.0082			1.4	0.002511			1.4	0.000852			1.4	0.004202		1.4	0.001327		1.4	0.000501			1.4	0.000165
1.4	1e-06				1.5	0.000576			1.5	0.000141			1.5	1.5e-05			1.5	0.000112		1.5	8.6e-05		1.5	3.6e-05			1.5	7e-06
1.5	0				1.6	1.4e-05			1.6	8e-06							1.6	4e-06		1.6	4e-06		1.6	5e-06
1.6	2e-06
1.7	1e-06
1.8	0
1.9	1e-06
2	5e-06
2.1	2e-06
2.2	3e-06
2.3	3e-06
2.4	1e-06
2.5	1e-06
2.6	2e-06
2.7	1e-06
2.8	6e-06
2.9	3e-06
3	3e-06
3.1	1e-06
3.2	4e-06
3.3	0
3.4	2e-06
3.5	1e-06
3.6	2e-06
3.7	4e-06
3.8	6e-06
3.9	4e-06
4	5e-06
4.1	5e-06
4.2	5e-06
4.3	5e-06
4.4	7e-06
4.5	8e-06
4.6	5e-06
4.7	5e-06
4.8	7e-06
4.9	1e-05
5	1.1e-05
5.1	6e-06
5.2	1.1e-05
5.3	2e-05
5.4	1.3e-05
5.5	7e-06
5.6	1.2e-05
5.7	1.6e-05
5.8	1.5e-05
5.9	2.1e-05
6	1.5e-05
6.1	2.2e-05
6.2	1.5e-05
6.3	1.8e-05
6.4	2.1e-05
6.5	1.5e-05
6.6	2.1e-05
6.7	1.5e-05
6.8	1.8e-05
6.9	2.9e-05
7	1.4e-05
7.1	2.8e-05
7.2	1.8e-05
7.3	2.5e-05
7.4	2.4e-05
7.5	2.4e-05
7.6	3.4e-05
7.7	3.3e-05
7.8	2.8e-05
7.9	3.1e-05
8	3.3e-05
8.1	3e-05
8.2	4e-05
8.3	4e-05
8.4	4.8e-05
8.5	5.1e-05
8.6	4.9e-05
8.7	4.8e-05
8.8	5.4e-05
8.9	5.7e-05
9	6e-05
9.1	5.6e-05
9.2	5.4e-05
9.3	8.1e-05
9.4	6.4e-05
9.5	7.2e-05
9.6	8e-05
9.7	8.7e-05
9.8	7.6e-05
9.9	8.5e-05
10	0.000106
10.1	0.000108
10.2	0.000113
10.3	0.000122
10.4	0.000107
10.5	0.000144
10.6	0.000133
10.7	0.000147
10.8	0.000161
10.9	0.000163
11	0.000166
11.1	0.000187
11.2	0.000194
11.3	0.00021
11.4	0.000223
11.5	0.000244
11.6	0.000251
11.7	0.000284
11.8	0.000353
11.9	0.000319
12	0.000384
12.1	0.000388
12.2	0.000372
12.3	0.000417
12.4	0.000405
12.5	0.00045
12.6	0.000472
12.7	0.000468
12.8	0.000536
12.9	0.000567
13	0.000562
13.1	0.000543
13.2	0.000653
13.3	0.000592
13.4	0.000631
13.5	0.000622
13.6	0.00063
13.7	0.00068
13.8	0.000727
13.9	0.000711
14	0.000726
14.1	0.000681
14.2	0.000757
14.3	0.000783
14.4	0.000734
14.5	0.000782
14.6	0.000769
14.7	0.0008
14.8	0.000768
14.9	0.000871
15	0.000825
15.1	0.000932
15.2	0.00088
15.3	0.000833
15.4	0.000884
15.5	0.000923
15.6	0.00092
15.7	0.000898
15.8	0.000947
15.9	0.000963
16	0.000957
16.1	0.001001
16.2	0.000996
16.3	0.000982
16.4	0.001001
16.5	0.001009
16.6	0.001049
16.7	0.001124
16.8	0.001088
16.9	0.00107
17	0.001127
17.1	0.001132
17.2	0.001156
17.3	0.001225
17.4	0.001122
17.5	0.001226
17.6	0.00126
17.7	0.001303
17.8	0.001255
17.9	0.001327
18	0.001367
18.1	0.001309
18.2	0.001474
18.3	0.001478
18.4	0.001507
18.5	0.001551
18.6	0.00158
18.7	0.001616
18.8	0.001611
18.9	0.001664
19	0.001694
19.1	0.001817
19.2	0.001898
19.3	0.002156
19.4	0.002368
19.5	0.002421
19.6	0.002549
19.7	0.002354
19.8	0.002127
19.9	0.001589
20	0.001192
20.1	0.000771
20.2	0.00047
20.3	0.000221
20.4	0.000111
20.5	4.5e-05
20.6	2.5e-05
20.7	5e-06
20.8	2e-06
20.9	3e-06

## Sheet: GammaTest
		MC simulation				Film dosimetry			Gamma(MATLAB calculation)
	0	100			0	100			0.1	0.2	0.3	0.4	0.5	0.6	0.7	0.8	0.9	1	1.1	1.2	1.3	1.4	1.5	1.6	1.7	1.8	1.9	2	2.1	2.2	2.3	2.4	2.5
	0.125	97.5376			0.0122353	99.9141			0	0.105751	0.0313434	0.0604569	0.203748	0.475178	0.530242	0.144653	0.0714557	0.0731047	0.0403382	0.0307994	0.228768	0.489405	0.5305	0.609175	0.518952	0.575038	0.474068	0.774692	0.969206	0.979298	1.12651	1.21865	1.2487
	0.225	98.1325			0.0536471	99.6029
	0.325	99.758			0.0950588	99.863
	0.425	90.4256			0.136471	100
	0.525	62.6456			0.177882	99.3397
	0.625	35.3156			0.219294	98.0127
	0.725	14.3562			0.260706	96.3112
	0.825	11.8556			0.302118	94.0927
	0.925	10.6671			0.343529	91.3877
	1.025	11.1257			0.384941	87.4136
	1.125	11.483			0.426353	81.4789
	1.225	9.8265			0.467765	74.0754
	1.325	9.01678			0.509176	65.1247
	1.425	8.6124			0.550588	55.6651
	1.525	8.73756			0.592	46.4396
	1.625	8.6757			0.633412	37.2716
	1.725	8.94246			0.674824	29.552
	1.825	9.0234			0.716235	23.15
	1.925	8.92688			0.757647	18.1814
	2.025	7.3924			0.799059	15.2505
	2.125	7.4457			0.840471	13.4363
	2.2255	7.1336			0.881882	12.216
	2.325	6.8362			0.923294	11.3274
	2.5	6.6467			0.964706	10.8824
					1.00612	10.8033
					1.04753	10.7657
					1.08894	10.5783
					1.13035	10.4501
					1.17176	10.5109
					1.21318	10.2964
					1.25459	10.0829
					1.296	10.0328
					1.33741	9.68031
					1.37882	9.36812
					1.42024	9.5582
					1.46165	9.77592
					1.50306	9.7861
					1.54447	9.87499
					1.58588	9.91512
					1.62729	9.84648
					1.66871	9.73896
					1.71012	9.61503
					1.75153	9.61147
					1.79294	9.66984
					1.83435	9.61647
					1.87576	9.60091
					1.91718	9.50607
					1.95859	9.38569
					2	9.43628
					2.04141	9.46959
					2.08282	9.5005
					2.12424	9.41813
					2.16565	9.32396
					2.20706	9.39202
					2.24847	9.34143
					2.28988	9.24514
					2.33129	9.37839
					2.37271	9.42476
					2.41412	9.27798
					2.45553	9.15414
					2.49694	9.26857
					2.5	9.47477
